# Supplementary material for: Analyzing mechanisms of interdisciplinary cooperation in promoting students’ health at university
Source: BMC Public Health. 2023 Oct 3;23:1911. doi: 10.1186/s12889-023-16786-2 (PMC10548763; doi:10.1186/s12889-023-16786-2)
Supplement: Supplementary file 2 — Supplementary Material 2 [file 12889_2023_16786_MOESM2_ESM.xlsx]

## Sheet: Tabelle1
Additionale file 2. Network actors of the cooperation network
No.	Actor Name
1	Student Working Group Culture and Communication
2	General Student Committee
3	Representative for Students with Special Needs
4	Library and Learning Space Development
5	Equal Opportunities
6	Service Unit for Higher Education and Student Affairs
7	Deans' Offices
8	Diversity Management
9	Specialists for Occupational Safety
10	Student Council Conference
11	Green-Alternative Student Group
12	University Sports Center
13	Central Scientific Institution for Key Competencies
14	Student Groups
15	Innovation and Relations Management
16	Institutes
17	Institute for Sports and Sports Science
18	International Students Office
19	Sports Club
20	Corporate Health Management
21	Medical Services
22	Student Group: Nightline
23	Human Resources Development and Vocational Training
24	Presidium
25	Student Services
26	Safety and Environment
27	Study Center for Visually Impaired Students
28	Student Parliament
29	Student Support Service
30	Center for Information and Counseling
31	Center for Teacher Education
32	Center for Applied Cultural Studies
33	Campus Development
